# Supplementary material for: Fluorescent Graphitic Carbon Nitride (g-C3N4)-Embedded Hyaluronic Acid Microgel Composites for Bioimaging and Cancer-Cell Targetability as Viable Theragnostic
Source: Pharmaceuticals (Basel). 2024 Jan 25;17(2):160. doi: 10.3390/ph17020160 (PMC10893513; doi:10.3390/ph17020160)
Supplement: Supplementary file 1 [file pharmaceuticals-17-00160-s001.zip]

Archive with 1 entries (1 files):
- pharmaceuticals-2780394-supplementary.pdf
